# Supplementary material for: Engineered endolysin of Klebsiella pneumoniae phage is a potent and broad-spectrum bactericidal agent against “ESKAPEE” pathogens
Source: Front Microbiol. 2024 May 9;15:1397830. doi: 10.3389/fmicb.2024.1397830 (PMC11112412; doi:10.3389/fmicb.2024.1397830)
Supplement: SUPPLEMENTARY FIGURE S1 — CHU-1 exhibits synergistic interaction with polymyxin B against A. baumannii in vitro. Bacteria without any treatment served as a growth control. [file Table_1.xlsx]

## Sheet: Sheet1
Antibiotics	Bacterial strains
	Ef 10-17	Sa 14-32	Kp 84	Ab YQ4	Pa 1-22	Ecl 7-26
Meropenem	/	S	R	R	R	R
Imipenem	/	S	R	R	R	R
Polymyxin B	/	/	R	R	S	S
Erythromycin	R	R	/	/	/	/
Oxacillin	/	R	/	/	/	/
Vancomycin	R	R	/	/	/	/
Ampicillin	R	R	R	/	/	/
Penicillin	R	R		/	/	/
Cefotaxime	/	R	R	R	/	/
Amikacin	/	S	R	R	R	S
Ceftriaxone	/	R	/	R	/	/
Tobramycin	/	S	R	R	R	R
Cefepime	/	R	R	R	R	R
Ceftazidime	/	R	R	R	M	R
Ciprofloxacin	R	R	R	R	R	R
Gentamicin	/	R	R	R	R	/
Cotrimoxazole	/	R	R	R	/	S
Ampicillin/sulbactam	/	R	R	R	/	/
Levofloxacin	R	R	/	R	R	R
Rifampicin	S	S	/	/	/	/
Tetracycline	R	S	/	/	/	/
Daptomycin	S	R	/	/	/	/
Gentamicin synergistic screening	R	/	/	/	/	/
Linezolid	S	S	/	/	/	/
Streptomycin synergistic screening	R	/	/	/	/	/
Ertapenem	/	S	R	/	/	/
Piperacillin/Tazobactam	/	S	R	/	R	R
Cefazolin	/	R	R	/	/	/
Cefuroxime	/		R	/	/	/
Aztreonam	/	R	R	/	R	/
Cefoxiding	/	M	R	/	/	/
Tigecycline	/	S	R	/	/	S
Cefoperazone/Sulbactam	/	/	/	/	/	R
Amtronam	/	/	/	/	/	R
Doxycycline	/	/	/	/	/	R
Minocycline	/	/	/	/	/	M
Ticacillin/clavulanic acid	/	/	/	/	/	R
Amoxicillin/clavulanate potassium	/	R	/	/	/	/
Cefuroxime	/	R	/	/	/	/
Clarithromycin	/	S	/	/	/	/
Furothanidine	/	R	/	/	/	/
