# Supplementary material for: Engineered endolysin of Klebsiella pneumoniae phage is a potent and broad-spectrum bactericidal agent against “ESKAPEE” pathogens
Source: Front Microbiol. 2024 May 9;15:1397830. doi: 10.3389/fmicb.2024.1397830 (PMC11112412; doi:10.3389/fmicb.2024.1397830)
Supplement: SUPPLEMENTARY FIGURE S2 — Effect of temperature, pH, salt concentration and metal ions on the lytic activity of CHU-1. [file Table_2.xlsx]

## Sheet: Sheet1
			Table S2. Primers used in this study
			Primers	Use	Sequences
			15b-Bendo-F	to amplify LysKp84B gene	CGCGC GGCAG CCAT Atgcctaaggtacaattcac
			15b-Bendo-R		GGATC CTCGA GCATA ttacccacggtcagaagtg
			pET15b-qR	to linearize vector by reverse PCR	GTGATGATGATGATGATGGCTG
			pET15b-kp84B-bF		ATGCCTAAGGTACAATTCACTAAAC
			fApoE23-F3	to get ApoE23 fragment by annealing	CATCATCATCATCAC CTGCGTAAACTGCGTAAACGTCTGGTGCGTCTGGCGTCTCATCTGCGTAAACTGCGTAAACGTCTGCTG ATGCCTAAGGTACAA
			fApoE23-R3		TTGTACCTTAGGCATCAGCAGACGTTTACGCAGTTTACGCAGATGAGACGCCAGACGCACCAGACGTTTACGCAGTTTACGCAGGTGATGATGATGATG
			fCOG133-F1	to get COG133 fragment by annealing	CATCATCATCATCAC CTGCGGGTGCGGCTGGCGTCTCATCTGCGGAAACTGCGGAAACGGCTGCTG ATGCC TAAGG TACAA
			fCOG133-R1		TTGTACCTTAGGCATCAGCAGCCGTTTCCGCAGTTTCCGCAGATGAGACGCCAGCCGCACCCGCAGGTGATGATGATGATG
			COG133-qR	to linearize vector by reverse PCR	CAGCAGCCGTTTCCGCAGT
			pET15b-kp84B-bF		ATGCCTAAGGTACAATTCACTAAAC
			COG133-L4-F	to insert L4 linker	CGGAAACGGCTGCTG GGT GGC GGT AGC GGT GGC GGT AGC GGT GGC GGT AGC GGT GGC GGT AGC ATGCCTAAGGTACAA
			COG133-L4-R		TTGTACCTTAGGCATGCTACCGCCACCGCTACCGCCACCGCTACCGCCACCGCTACCGCCACCCAGCAGCCGTTTCCG
			T7 promoter	to screen recombinant plasmid	AATTAATACGACTCACTATAGG
			T7 terminator		TATGCTAGTTATTGCTCAG
